# Supplementary material for: Effects of Insertion of Ag Mid-Layers on Laser Direct Ablation of Transparent Conductive ITO/Ag/ITO Multilayers: Role of Effective Absorption and Focusing of Photothermal Energy
Source: Materials (Basel). 2021 Sep 7;14(18):5136. doi: 10.3390/ma14185136 (PMC8465732; doi:10.3390/ma14185136)
Supplement: Supplementary file 1 [file materials-14-05136-s001.zip]

Archive with 1 entries (1 files):
- materials-1322507-supplementary.pdf
